# Supplementary material for: Rabies elimination research: juxtaposing optimism, pragmatism and realism
Source: Proc Biol Sci. 2017 Dec 20;284(1869):20171880. doi: 10.1098/rspb.2017.1880 (PMC5745407; doi:10.1098/rspb.2017.1880)
Supplement: Data on rabies publications [file rspb20171880supp2.xlsx]

## Sheet: Data for submitted paper
Year	All rabies (Title)	Rabies +Elimination + (Dog OR Canine)	Rabies + Oral + Vaccination/Immun* (wildlife)	Rabies + Dog/Canine + Vaccination/Immun*
1960	121	1	5	9
1961	132	0	1	4
1962	125	3	4	3
1963	156	0	4	0
1964	142	0	4	1
1965	146	1	5	7
1966	238	0	1	3
1967	200	1	3	7
1968	269	0	1	20
1969	249	0	2	8
1970	219	0	4	10
1971	292	1	6	8
1972	273	0	3	6
1973	279	0	2	13
1974	235	0	5	5
1975	286	0	5	12
1976	391	0	10	10
1977	299	0	2	4
1978	377	0	6	7
1979	264	1	7	10
1980	297	0	6	8
1981	340	1	5	18
1982	362	2	15	16
1983	258	0	9	17
1984	280	1	6	10
1985	391	1	23	19
1986	292	1	13	11
1987	258	0	21	13
1988	380	3	64	14
1989	284	2	30	14
1990	292	4	26	19
1991	273	1	21	6
1992	352	3	56	17
1993	274	1	35	15
1994	265	1	33	6
1995	293	1	52	11
1996	299	1	33	9
1997	313	1	36	13
1998	301	3	37	24
1999	262	2	34	11
2000	224	5	44	13
2001	289	0	37	24
2002	271	1	41	13
2003	238	1	42	18
2004	274	1	32	9
2005	333	3	43	14
2006	344	3	47	16
2007	366	7	36	27
2008	427	6	64	29
2009	417	9	50	26
2010	413	13	37	27
2011	450	11	60	29
2012	498	16	54	43
2013	487	31	62	50
2014	475	25	49	43
2015	434	36	39	52
2016	427	29	42	44
2017	209	31	14	22
